# Supplementary material for: Genome-wide identification and expression analysis of SWEET gene family in Litchi chinensis reveal the involvement of LcSWEET2a/3b in early seed development
Source: BMC Plant Biol. 2019 Nov 14;19:499. doi: 10.1186/s12870-019-2120-4 (PMC6857300; doi:10.1186/s12870-019-2120-4)
Supplement: Supplementary file 4 — Additional file 4: Table S2. Primers used for SWEET genes isolation. [file 12870_2019_2120_MOESM4_ESM.xlsx]

## Sheet: Sheet1
Gene name	Forward primer	Reverse primer
LcSWEET1	ATGGATATCGCACATTTCATATTCG	CTACACTCCAACCCGAGACCCG
LcSWEET2a	ATGTTGCCAACTGGGGTTTCTTCTG	TTATGCACACGAATCTAACAACGG
LcSWEET2b	ATGGTTGCCACTCTTGCAAAGCA	CTATTGTGGAAGTACATCAATTTG
LcSWEET3a	ATGGGAGATAGATTGCACCTG	TCAACTCTTGTTGTTAATATTG
LcSWEET3b	ATGGCAGATAGAATGCAGCTAG	TTAGCTTTTGCAATTAGTATTGTTG
LcSWEET4	ATGGTTTCCCCAACAGTGATCAGA	TCAAGGCCTGGGTGGTGCATT
LcSWEET5	ATGGTCGACACCGGGGCTGTTC	TCAAGTATTTGTGAGTTCCACTTCT
LcSWEET6	ATGGTATCAGCAACAGTGCAAATTG	TCATGCTCCATTGATCTCAGAACC
LcSWEET8	ATGGTTAGCGCTGAAGCTGCTC	TTAGGCTCTGGTTGCGCCAG
LcSWEET9a	ATGATTTACAAGAAGAAATCATCGG	TCAAACATTGTTGTCATTTGATTC
LcSWEET9b	ATGGCAGTATTCTTGAGTACTCATC	TCATTTTATTCGACTGAGCTGATC
LcSWEET10	ATGGCAGTTCACCACTTATG	CTAAACATTGGTGGGGGTATC
LcSWEET11	ATGGGTATGTTTGACACTAACAAT	TTAACATTTACTGAGTGGATCTTC
LcSWEET12	ATGGGTATGTTTGACAATAAC	TTACATAATTAGAAAGATGAGAG
LcSWEET15	ATGGCTATAATGATCAATCACC	TCAAGCTGGAGAGATGCCATTTGA
LcSWEET17	ATGGAAGGCTTGAGTTTCTTTGTTG	TTACGAGGATGTGATAAGTGGTTGG
