# Supplementary material for: Genome-wide identification and expression analysis of SWEET gene family in Litchi chinensis reveal the involvement of LcSWEET2a/3b in early seed development
Source: BMC Plant Biol. 2019 Nov 14;19:499. doi: 10.1186/s12870-019-2120-4 (PMC6857300; doi:10.1186/s12870-019-2120-4)
Supplement: Supplementary file 5 — Additional file 5: Table S3. Primers used for RT-qPCR. [file 12870_2019_2120_MOESM5_ESM.xlsx]

## Sheet: Sheet1
Gene name	Forward primer	Reverse primer
LcSWEET1	GCACTTCCTGGTTCATCTTT	CTTTGTCTTGTCCACCCTTT
LcSWEET2a	GAAAGGCAGATTTTTGTTGG	AAGAAGGTTGAAAGCGAGAG
LcSWEET2b	AAAGTTGCGGATGTTAGGACT	CAAGAATGTGGAAAGTGAGAGA
LcSWEET3a	GCGACCCCTAATATTATCG	TTTCTCGTCGTTCTGTTCG
LcSWEET3b	ATGACCTATGGACTACTGG	GCTGTTTGGACTTCTCCAT
LcSWEET4	GTGACTTACGCCTTGATTCG	TCTCCTCGTCATGTTTTGGT
LcSWEET5	CTTGTCTGGCTTGTTTATGC	TGTCATCCTCGTCCCACT
LcSWEET6	TTTCCTTTCTCTTGCTTCGT	TTCGTTGAGTGGACCTGTAA
LcSWEET8	GTCCATCCAGACAGCATTC	TTCTCCTAACAGCCCAAGAG
LcSWEET9a	CTTTGGAGTTGCTCAGATG	ATTTGATTCAGTGGGCTTC
LcSWEET9b	TCGTTTTTGGTGATCTTGG	GAAAAATGCTGACTTGAGG
LcSWEET10	CGCTCTTCCTCATTACCATC	CGCACCAAACCCAAATAC
LcSWEET11	CTCTACTACGGCTTCCTCAAG	CAATCCAAATGTTCCCAAGT
LcSWEET12	GGGATTTTGTGCGATTTTAC	GTTTTTATGACCAGCCTCA
LcSWEET15	TCCATCCCTTATTTGGTAGC	TTTGAGAGCCGAGTTTCTTT
LcSWEET17	TGGTGATTTGTTCGTTGGTA	GGTTGGTGTTGTGTTCCTTC
